# Supplementary material for: Pharmacodynamics of Oral Cholecalciferol in Healthy Individuals with Vitamin D Deficiency: A Randomized Open-Label Study
Source: Nutrients. 2021 Jul 2;13(7):2293. doi: 10.3390/nu13072293 (PMC8308331; doi:10.3390/nu13072293)
Supplement: Supplementary file 1 [file nutrients-13-02293-s001.zip]

Archive with 1 entries (1 files):
- nutrients-1265184-supplementary.pdf
